# Supplementary material for: Inhibitory Effects of Bisphenol Z on 11β-Hydroxysteroid Dehydrogenase 1 and In Silico Molecular Docking Analysis
Source: Molecules. 2025 Oct 1;30(19):3941. doi: 10.3390/molecules30193941 (PMC12525740; doi:10.3390/molecules30193941)
Supplement: Supplementary file 1 [file molecules-30-03941-s001.zip]

Archive with 1 entries (1 files):
- molecules-3854288-supplementary.pdf
